# Supplementary material for: A Probiotic Bacillus velezensis Consortium Exhibits Superior Efficacy over Two Alternative Probiotics in Suppressing Swine Pathogens and Modulating Intestinal Barrier Function and Immune Responses In Vitro
Source: Microorganisms. 2026 Jan 21;14(1):249. doi: 10.3390/microorganisms14010249 (PMC12843785; doi:10.3390/microorganisms14010249)
Supplement: Supplementary file 1 [file microorganisms-14-00249-s001.zip]

Archive with 1 entries (1 files):
- microorganisms-4070861-supplementary.pdf
